# Supplementary material for: Diagnostic Technology: Trends of Use and Availability in a 10-Year Period (2011–2020) among Sixteen OECD Countries
Source: Healthcare (Basel). 2023 Jul 20;11(14):2078. doi: 10.3390/healthcare11142078 (PMC10378781; doi:10.3390/healthcare11142078)
Supplement: Supplementary file 1 [file healthcare-11-02078-s001.zip]

Archive with 1 entries (1 files):
- healthcare-2445248-supplementary.pdf
